# Supplementary material for: Exploring genetic signatures of zoonotic influenza A virus at the swine–human interface with phylogenetic and ancestral sequence reconstruction
Source: Virus Evol. 2025 Apr 26;11(1):veaf028. doi: 10.1093/ve/veaf028 (PMC12248185; doi:10.1093/ve/veaf028)
Supplement: veaf028_Supp [file veaf028_supp.zip]

Archive with 2 entries (2 files):
- gisaid_supplemental_table_epi_set_250117dt.pdf
- Supplementary Tables and Figures.docx
